# Supplementary material for: Active glucose transport varies by small intestinal region and oestrous cycle stage in mice
Source: Exp Physiol. 2023 Apr 6;108(6):865–73. doi: 10.1113/EP091040 (PMC10988461; doi:10.1113/EP091040)
Supplement: Supplementary file 1 — Statistical Summary Document [file EPH-108-865-s001.xlsx]

## Sheet: Statistical Summary Table
Statistical Summary Document
Manuscript Title:	Active glucose transport varies by small intestinal region and estrous cycle stage in mice
Authors:	T Sebastian Overduin, Hannah R Wardill, Richard L Young, Amanda J Page, Kathryn L Gatford
Animal model used, if applicable:	Normal female C57BL/6 mice
Underlying hypothesis:	We therefore optimized Ussing chamber methodology to directly measure active glucose transport across the mouse small intestine. We then used this method to characterize estrous cycle differences in total and SGLT1-mediated active glucose uptake in the mouse jejunum, the region of highest active glucose uptake.
Definitions of ‘n’:	n= individual mouse
Statistical summary table:
Experimental question number	Finding/ conclusion	Experimental location/variable	Mean value	Standard Deviation	n	Exact P value	Figure/table in which data are presented	Units	Data comparisons	Statistical test	Any other experimental factors	Comments
Multiple tests of the same question are shown in different rows		e.g. cortex vs cerebellum or genotype	(or other summary statistic)	(SD)	(value)	If P is considered significant against a stated confidence limit, authors may indicate this in bold.The exact value must be stated unless P is less than 0.0001, in which case < is permitted.			e.g. WT vs KO		e.g. subjects’ age or sex	e.g. observation
Study 1. Define region-specific glucose dose response for short-circuit current response to glucose (measure of active glucose transport)	Short-circuit current responses to glucose differed between regions (P < 0.001) and glucose concentrations (P = 0.002), with the greatest responses seen in distal jejunum.	Small intestine	Overall mean 66.5. Group means and SD for each region and [glucose] are shown in Figure 1A.	Overall SD 45.1	248 observations. Figure 1B shows individual data and therefore n per glucose/region combination.	Region P<0.001, [glucose] P=0.002, interaction P=0.342	Figure 1	microA/cm^2	regions (proximal duodenum, distal duodenum, proximal jejunum, distal jejunum, proximal ileum, distal ileum) and glucose challenge (5 mM, 10 mM, 25 mM, 45 mM)	Mixed model, with Bonferroni post-hoc comparisons between regions and [glucose]	Random factor - individual mouse	Data were ln-transformed prior to analysis. Measures from tissue taken from the same mouse were treated as repeated measures on the mouse. The mouse is the experimental unit.
Study 2. Determine whether addition of DMSO inhibits active glucose transport	Our initial experiments confirmed that short-circuit current responses to glucose (P = 0.788) and carbachol (P = 0.966) were not altered by addition of DMSO to the incubation media (Figure 2). Responses to glucose varied between regions (P < 0.001), and were again greater in the distal jejunum (Figures 2A and 2B).	Small intestine	Overall mean 67.1. Group means and SD for each region and [DMSO] are shown in Figure 2A.	Overall SD 48.2	125 observations. Figure 2B shows individual data and therefore n per [DMSO]/region combination.	Region P<0.001, [DMSO] P=0.788, interaction P=0.453	Figure 2	microA/cm^2	regions (proximal duodenum, distal duodenum, proximal jejunum, distal jejunum, proximal ileum, distal ileum) and DMSO (0, 0.5, 1%)	Mixed model, with Bonferroni post-hoc comparisons between regions and [DMSO]	Random factor - individual mouse	Data were ln-transformed prior to analysis. Measures from tissue taken from the same mouse were treated as repeated measures on the mouse. The mouse is the experimental unit.
Study 2. Determine the extent of inhibition of active glucose transport by phlorizin	Addition of phlorizin to the incubation media attenuated short-circuit current responses to glucose (P < 0.001, Figures 3A and 3B). Short-circuit current responses to glucose (P = 0.086), and effects of phlorizin (P = 0.055), were similar in proximal and distal jejunum.	Jejunum	Overall mean 37.0. Group means and SD for each region and [phlorizin] are shown in Figure 3A.	Overall SD 48.2	75 observations. Figure 3B shows individual data and therefore n per [phlorizin]/region combination.	Region P=0.086, [pholorizin] P<0.001, interaction P=0.053	Figure 3	microA/cm^2	regions (proximal jejunum, distal jejunum) and phlorizin (0, 0.1 mM, 0.3 mM, 0.5 mM, 1.0 mM)	Mixed model, with Bonferroni post-hoc comparisons between phlorizin concentrations	Random factor - individual mouse	Data were ln-transformed prior to analysis. Measures from tissue taken from the same mouse were treated as repeated measures on the mouse. The mouse is the experimental unit.
Study 3. Does small intestine length differ between mice at different estrous cycle stage?	The length of the small intestine did not differ between estrous cycle stages (diestrus: 31.1 ± 1.4 cm; proestrus: 31.7 ± 1.8 cm; estrus: 31.1 ± 1.8 cm; metestrus: 31.9 ± 1.6 cm; P = 0.579).	Small intestine	Overall mean 31.4	Overall SD 1.6	38 observations. Figure 4B shows individual data and therefore n per cycle stage/region/[phlorizin] combination.	Cycle stage P = 0.579	results text	cm	estrous cycle stages (diestrus, proestrus, estrus, metestrus)	1-way ANOVA	-
Study 3. Does active glucose transport differ between mice at different estrous cycle stage?	Short-circuit current responses to glucose changed across the estrous cycle (P = 0.030) and were higher at proestrus compared to estrus (P = 0.025) but did not differ between other stages (Figures 4A and 4B). Responses to glucose were similar in the proximal and distal jejunum (P = 0.989) and were attenuated by phlorizin (P < 0.001) with the highest phlorizin concentration tested (1 mM) reducing …	Jejunum	Overall mean 36.6. Group means and SD for each cycle stage, proximal & distal jejunum and [phlorizin] are shown in Figure 4A.	Overall SD 44.6	235 observations	Cycle stage P = 0.030, Region P=0.989, [phlorizin] P<0.001, region*[phlorizin] P=0.324	Figure 4	microA/cm^2	estrous cycle stages (diestrus, proestrus, estrus, metestrus), regions (proximal jejunum, distal jejunum) and phlorizin (0, 0.1 mM, 0.3 mM, 1.0 mM)	Mixed model, with Bonferroni post-hoc comparisons between cycle stages and phlorizin concentrations	Random factor - individual mouse	Data were ln-transformed prior to analysis. Measures from tissue taken from the same mouse were treated as repeated measures on the mouse. The mouse is the experimental unit.
6
7
8
9
10
11
12
13
14
15
16
17
18
19
20
